# Supplementary material for: Neuroprotective Effect of Nosustrophine in a 3xTg Mouse Model of Alzheimer’s Disease
Source: Pharmaceuticals (Basel). 2023 Sep 15;16(9):1306. doi: 10.3390/ph16091306 (PMC10535028; doi:10.3390/ph16091306)
Supplement: Supplementary file 1 [file pharmaceuticals-16-01306-s001.zip]

Archive with 1 entries (1 files):
- pharmaceuticals-2565846-supplementary.pdf
